# Supplementary material for: An Immobilized Form of a Blend of Essential Oils Improves the Density of Beneficial Bacteria, in Addition to Suppressing Pathogens in the Gut and Also Improves the Performance of Chicken Breeding
Source: Microorganisms. 2023 Jul 31;11(8):1960. doi: 10.3390/microorganisms11081960 (PMC10459846; doi:10.3390/microorganisms11081960)
Supplement: Supplementary file 1 [file microorganisms-11-01960-s001.zip]

Archive with 7 entries (7 files):
- Fig. S1.pptx
- Table S1.pdf
- Table S2.pdf
- Table S3.pdf
- Table S4.pdf
- Table S5.pdf
- Table S6.pdf
